# Supplementary material for: Influence of Weight Loss on Cognitive Functions: A Pilot Study of a Multidisciplinary Intervention Program for Obesity Treatment
Source: Brain Sci. 2022 Apr 17;12(4):509. doi: 10.3390/brainsci12040509 (PMC9028728; doi:10.3390/brainsci12040509)
Supplement: Supplementary file 1 [file brainsci-12-00509-s001.zip]

Archive with 1 entries (1 files):
- brainsci-1624651-supplementary.pdf
